# Supplementary material for: A comparative evaluation of hybrid error correction methods for error-prone long reads
Source: Genome Biol. 2019 Feb 4;20:26. doi: 10.1186/s13059-018-1605-z (PMC6362602; doi:10.1186/s13059-018-1605-z)
Supplement: Supplementary file 3 — Table S1. Performance statistics on sensitivity. a. Sensitivity performance statistics on PacBio data of ten methods using five SR coverages. b. Sensitivity performance statistics on ONT data of ten methods using five SR coverages. (XLSX 20 kb) [file 13059_2018_1605_MOESM3_ESM.xlsx]

## Sheet: Index
Table S1 Peformance statistics on sensitivity
This file contains multiple sheets with each corresponding to one supplementary table.
S1a. sensitivity on PacBio	Supplementary Table S1a. Sensitivity performance statistics on PacBio data of ten methods using five SR coverages
S1b. sensitivity on ONT	Supplementary Table S1b. Sensitivity performance statistics on ONT data of ten methods using five SR coverages

## Sheet: S1a. sensitivity on PacBio
	Table S1a. Sensitivity performance statistics on PacBio data of ten methods using five SR coverages
	Organism	SR coverage	FMLRC	Jabba	LoRDEC	HALC	CoLoRMap	ECTools	LSC	Nanocorr	pacBioToCA	proovread
	E. coli	5x	0.0749	0.0135	0.5452	0.4463	0.4751	0.004	0.5458	0.4486	0.3351	0.3893
		20x	0.8628	0.1312	0.8277	0.8667	0.6721	0.3844	0.6338	0.5716	0.3698	0.8054
		50x	0.968	0.7713	0.8292	0.888	0.7347	0.4802	0.6567	0.6082	0.369	0.803
		75x	0.9786	0.8235	0.83	0.8902	0.7522	0.4826	0.6628	0.6109	0.3709	0.8024
		100x	0.9808	0.8326	0.831	0.8897	0.7602	0.4936	0.6657	0.6001	0.3719	0.8027
	S. cerevisae	5x	0.0242	0.0154	0.2427	0.1838	0.2246	0.0024	0.2516	0.1758	0.2507	0.1651
		20x	0.4985	0.023	0.5207	0.5552	0.3513	0.3218	0.3205	0.3446	0.2882	0.441
		50x	0.5652	0.1627	0.5191	0.5709	0.4097	0.5192	0.3443	0.3765	0.3103	NA
		75x	0.5814	0.4291	0.5177	0.5696	0.4281	0.5374	0.3512	0.384	NA	NA
		100x	0.5866	0.5233	0.5166	0.5677	0.4384	0.5458	0.3553	0.3885	NA	NA
	D. melanogaster	5x	0.0307	0.0122	0.2096	0.1869	0.4135	NA	NA	NA	NA	NA
		20x	0.3936	0.0286	0.4322	0.4732	0.4647	NA	NA	NA	NA	NA
		50x	0.4845	0.3085	0.4336	0.4824	0.4685	NA	NA	NA	NA	NA
		75x	0.4947	0.3451	0.4319	0.4826	0.4685	NA	NA	NA	NA	NA
		100x	0.4981	0.3594	0.4304	0.4827	0.4679	NA	NA	NA	NA	NA
	A. thaliana	5x	0.0414	0.066	0.1429	0.1269	0.3353	NA	NA	NA	NA	NA
		20x	0.3362	0.0156	0.399	0.4592	0.4158	NA	NA	NA	NA	NA
		50x	0.4379	0.1035	0.4043	0.4765	0.4282	NA	NA	NA	NA	NA
		75x	0.4682	0.2034	0.4021	0.4769	0.4303	NA	NA	NA	NA	NA
		100x	0.4744	0.2358	0.4005	0.4756	0.4313	NA	NA	NA	NA	NA
	*The best performances are highlighted in bold.

## Sheet: S1b. sensitivity on ONT
	Table S1b. Sensitivity performance statistics on ONT data of ten methods using five SR coverages
	Organism	SR coverage	FMLRC	Jabba	LoRDEC	HALC	CoLoRMap	ECTools	LSC	Nanocorr	pacBioToCA	proovread
	E. coli	5x	0.0831373	0.0149326	0.409578	0.348365	0.359612	0.0044913	0.157964	0.243223	0.228942	0.458822
		20x	0.865878	0.10563	0.761245	0.856153	0.495332	0.292314	0.219988	0.346308	0.261286	0.781381
		50x	0.971612	0.690997	0.761991	0.89669	0.556975	0.350659	0.243239	0.366403	0.268804	0.789419
		75x	0.982406	0.739641	0.765772	0.898539	0.579944	0.348174	0.250084	0.370308	0.27044	0.789211
		100x	0.984926	0.744637	0.769432	0.898554	0.594416	0.35016	0.254052	0.372718	0.270202	0.789861
	S. cerevisae	5x	0.0257472	0.0152461	0.179264	0.132489	0.187603	0.00107712	0.00750264	0.0630316	0.174802	0.165606
		20x	0.564236	0.0173155	0.531509	0.601659	0.288916	0.201747	0.0100817	0.135055	0.224041	0.493143
		50x	0.653702	0.110265	0.531521	0.630643	0.354914	0.333815	0.0110923	0.157134	NA	0.500871
		75x	0.670135	0.366126	0.531843	0.629573	0.380212	0.373509	0.0113877	0.164279	NA	0.502504
		100x	0.676788	0.478826	0.53228	0.628116	0.396185	0.389555	0.0115637	0.167755	0.253849	0.502363
	*The best performances are highlighted in bold.
