# Supplementary material for: A comparative evaluation of hybrid error correction methods for error-prone long reads
Source: Genome Biol. 2019 Feb 4;20:26. doi: 10.1186/s13059-018-1605-z (PMC6362602; doi:10.1186/s13059-018-1605-z)
Supplement: Supplementary file 4 — Table S2. Performance statistics on accuracy. a. Accuracy performance statistics on PacBio data of ten methods using five SR coverages. b. Accuracy performance statistics on ONT data of ten methods using five SR coverages. (XLSX 22 kb) [file 13059_2018_1605_MOESM4_ESM.xlsx]

## Sheet: Index
Table S2. Peformance statistics on accuracy
This file contains multiple sheets with each corresponding to one supplementary table.
S2a. accuracy on PacBio	Supplementary Table S2a. Accuracy performance statistics on PacBio data of ten methods using five SR coverages
S2b. accuracy on ONT	Supplementary Table S2b. Accuracy performance statistics on ONT data of ten methods using five SR coverages

## Sheet: S2a. accuracy on PacBio
	Table S2a. Accuracy performance statistics on PacBio data of ten methods using five SR coverages
	Organism	SR coverage	Raw reads	FMLRC	Jabba	LoRDEC	HALC	CoLoRMap	ECTools	LSC	Nanocorr	pacBioToCA	proovread
	E. coli	5x	0.867704	0.8787	0.9997	0.9364	0.9231	0.9247	0.9738	0.9332	0.9833	0.9978	0.9152
		20x		0.9806	0.9999	0.9835	0.9887	0.9469	0.9927	0.9433	0.9819	0.9984	0.969
		50x		0.994	0.9997	0.9852	0.9934	0.9544	0.9958	0.9456	0.9787	0.9956	0.9711
		75x		0.995	0.9996	0.9852	0.9936	0.9565	0.9958	0.9461	0.9772	0.9953	0.9717
		100x		0.9953	0.9996	0.9851	0.9936	0.9577	0.9959	0.9465	0.9761	0.9954	0.9718
	S. cerevisae	5x	0.850115	0.8702	0.9988	0.9085	0.8933	0.8904	0.9281	0.9006	0.9694	0.9927	0.8812
		20x		0.9608	0.9968	0.9619	0.9734	0.913	0.9853	0.9122	0.977	0.9909	0.9346
		50x		0.9769	0.9967	0.9588	0.9748	0.9229	0.9878	0.9158	0.9751	0.9866	NA
		75x		0.9812	0.9978	0.9573	0.9735	0.926	0.9888	0.9167	0.9739	NA	NA
		100x		0.9826	0.9976	0.9563	0.9727	0.9278	0.9896	0.9173	0.9731	NA	NA
	D. melanogaster	5x	0.853385	0.8531	0.9842	0.8821	0.8777	0.9122	NA	NA	NA	NA	NA
		20x		0.9178	0.9951	0.9255	0.9426	0.9197	NA	NA	NA	NA	NA
		50x		0.9447	0.9988	0.9253	0.9451	0.9197	NA	NA	NA	NA	NA
		75x		0.9484	0.9986	0.9247	0.9443	0.9196	NA	NA	NA	NA	NA
		100x		0.9495	0.9987	0.9242	0.9438	0.9194	NA	NA	NA	NA	NA
	A. thaliana	5x	0.814943	0.853	0.9971	0.852	0.8516	0.8653	NA	NA	NA	NA	NA
		20x		0.8911	0.9884	0.8924	0.9064	0.8736	NA	NA	NA	NA	NA
		50x		0.9107	0.9734	0.891	0.9097	0.8742	NA	NA	NA	NA	NA
		75x		0.9184	0.9659	0.8897	0.9091	0.8743	NA	NA	NA	NA	NA
		100x		0.9203	0.9627	0.8889	0.9145	0.8746	NA	NA	NA	NA	NA
	*The best performances are highlighted in bold.

## Sheet: S2b. accuracy on ONT
	Table S2b. Accuracy performance statistics on ONT data of ten methods using five SR coverages.
	Organism	SR coverage	Raw reads	FMLRC	Jabba	LoRDEC	HALC	CoLoRMap	ECTools	LSC	Nanocorr	pacBioToCA	proovread
	E. coli	5x	0.822139	0.838669	0.999779	0.891842	0.881597	0.882804	0.970435	0.86759	0.96902	0.997912	0.898722
		20x		0.969241	0.999863	0.961806	0.977671	0.903221	0.990513	0.87332	0.965488	0.998735	0.952353
		50x		0.991462	0.999662	0.96507	0.98717	0.91151	0.995101	0.874931	0.96297	0.998482	0.954766
		75x		0.993897	0.999573	0.96523	0.987774	0.914421	0.995205	0.875327	0.962027	0.996871	0.955001
		100x		0.994506	0.999586	0.965194	0.987899	0.916136	0.995362	0.87555	0.961392	0.996443	0.955145
	S. cerevisae	5x	0.79593	0.823893	0.999415	0.855021	0.844349	0.838945	0.908247	0.835207	0.963616	0.992819	0.836148
		20x		0.941875	0.998195	0.933077	0.9577	0.858793	0.98198	0.834915	0.965025	0.992639	0.907001
		50x		0.969814	0.998421	0.929749	0.964626	0.870582	0.992415	0.835017	0.962471	NA	0.911165
		75x		0.976661	0.998554	0.928268	0.96267	0.875131	0.992524	0.835082	0.960749	NA	0.911976
		100x		0.979754	0.998563	0.927168	0.961301	0.878302	0.991987	0.835229	0.959781	0.986174	0.911972
	*The best performances are highlighted in bold.
