# Supplementary material for: A comparative evaluation of hybrid error correction methods for error-prone long reads
Source: Genome Biol. 2019 Feb 4;20:26. doi: 10.1186/s13059-018-1605-z (PMC6362602; doi:10.1186/s13059-018-1605-z)
Supplement: Supplementary file 6 — Table S4. Performance statistics on alignment rate. a. Alignment rate (%) performance statistics on PacBio data of ten methods using five SR coverages. b. Alignment rate (%) performance statistics on ONT data of ten methods using five SR coverages. (XLSX 22 kb) [file 13059_2018_1605_MOESM6_ESM.xlsx]

## Sheet: Index
Table S4. Peformance statistics on alignment rate
This file contains multiple sheets with each corresponding to one supplementary table.
S4a. alignment rate on PacBio	Supplementary Table S4a. Alignment rate (%) performance statistics on PacBio data of ten methods using five SR coverages
S4b. alignment rate on ONT	Supplementary Table S4b. Alignment rate (%) performance statistics on ONT data of ten methods using five SR coverages

## Sheet: S4a. alignment rate on PacBio
	Table S4a. Alignment rate (%) performance statistics on PacBio data of ten methods using five SR coverages
	Organism	SR coverage	Raw reads	FMLRC	Jabba	LoRDEC	HALC	CoLoRMap	ECTools	LSC	Nanocorr	pacBioToCA	proovread
	E. coli	5x	96.9313	96.88	95.72	97.02	97.27	96.88	99.86	98.95	99.3	99.98	96.94
		20x		96.2	99.55	90.17	92.22	95.88	99.83	98.55	98.28	99.82	92.12
		50x		97.31	99.09	89.69	92	94.21	99.91	98.36	98.45	99.63	91.04
		75x		97.49	98.84	89.69	92.13	93.45	99.91	98.36	98.49	99.43	90.98
		100x		97.54	98.77	89.73	92.07	92.93	99.9	98.32	98.58	99.29	90.87
	S. cerevisae	5x	96.1276	96.99	97.71	96.02	96.8	96.03	99.54	97.76	99.47	99.86	95.51
		20x		97.58	96.83	93.94	95.34	95.71	99.72	97.51	99.63	99.64	94.37
		50x		97.46	98.68	93.89	95.84	95.22	99.48	97.43	99.49	99.47	NA
		75x		95.99	98.75	93.9	95.77	94.93	99.49	97.39	99.51	NA	NA
		100x		97.79	98.79	93.94	95.65	94.73	99.51	97.38	99.56	NA	NA
	D. melanogaster	5x	26.4908	35.14	80.57	27.18	65.29	27.53	NA	NA	NA	NA	NA
		20x		48.29	83.38	27.49	78.89	28.85	NA	NA	NA	NA	NA
		50x		49.58	83.65	27.6	78.62	29.44	NA	NA	NA	NA	NA
		75x		49.5	85.43	27.66	78.36	29.62	NA	NA	NA	NA	NA
		100x		48.29	86.5	27.74	78.04	29.74	NA	NA	NA	NA	NA
	A. thaliana	5x	29.9145	37.56	87.69	30.58	63.9	29.49	NA	NA	NA	NA	NA
		20x		52.25	90.18	30.5	79.02	30.02	NA	NA	NA	NA	NA
		50x		53.5	91.53	30.56	75.74	30.56	NA	NA	NA	NA	NA
		75x		54.35	91.26	30.58	76.12	30.79	NA	NA	NA	NA	NA
		100x		54.29	92.02	30.58	75.96	31.14	NA	NA	NA	NA	NA
	*The best performances are highlighted in bold.

## Sheet: S4b. alignment rate on ONT
	Table S4b. Alignment rate (%) performance statistics on ONT data of ten methods using five SR coverages
	Organism	SR coverage	Raw reads	FMLRC	Jabba	LoRDEC	HALC	CoLoRMap	ECTools	LSC	Nanocorr	pacBioToCA	proovread
	E. coli	5x	74.0214	74.3048	96.8556	75.5423	77.843	74.31	100	99.3435	99.8908	99.9454	75.5857
		20x		79.8904	99.756	72.146	78.9818	74.1657	99.8382	99.1027	99.7024	99.8316	73.9822
		50x		82.2023	99.9643	71.6751	79.2875	73.5903	99.8761	98.9609	99.7181	99.5071	74.2013
		75x		82.5458	99.9712	71.7627	79.212	73.3601	99.8705	98.9175	99.6854	98.9908	74.2048
		100x		82.6386	99.9712	71.8607	79.2721	73.2141	99.876	98.9063	99.7374	98.2156	74.243
	S. cerevisae	5x	57.6439	59.2499	97.7584	59.3269	64.7576	58.3726	99.5	95.5747	99.3858	99.6166	59.4559
		20x		65.3232	97.5117	59.6814	72.1052	59.2903	99.8274	94.4574	99.2705	99.6557	61.612
		50x		66.8697	99.2665	59.5071	71.4994	59.7787	99.5194	93.7196	99.2128	NA	61.835
		75x		67.2297	99.3576	59.5831	71.3928	60.0272	99.6241	93.4361	99.1968	NA	61.9036
		100x		67.4121	99.2902	59.6634	71.4311	60.2053	99.6001	93.2408	99.2095	99.5943	61.9568
	*The best performances are highlighted in bold.
