# Supplementary material for: A comparative evaluation of hybrid error correction methods for error-prone long reads
Source: Genome Biol. 2019 Feb 4;20:26. doi: 10.1186/s13059-018-1605-z (PMC6362602; doi:10.1186/s13059-018-1605-z)
Supplement: Supplementary file 7 — Table S5. Performance statistics on run time. a. Run time performance statistics on PacBio data of ten methods using five SR coverages (Unit: second). b. Run time performance statistics on ONT data of ten methods using five SR coverages (Unit: second). (XLSX 19 kb) [file 13059_2018_1605_MOESM7_ESM.xlsx]

## Sheet: Index
Table S5. Peformance statistics on run time
This file contains multiple sheets with each corresponding to one supplementary table.
S5a. time on PacBio	Supplementary S5a. Run time performance statistics on PacBio data of ten methods using five SR coverages (Unit: second)
S5b. time on ONT	Supplementary S5b. Run time performance statistics on ONT data of ten methods using five SR coverages (Unit: second)

## Sheet: S5a. time on PacBio
	Table S5a. Run time performance statistics on PacBio data of ten methods using five SR coverages (Unit: second)
	Organism	SR coverage	FMLRC	Jabba	LoRDEC	HALC	CoLoRMap	ECTools	LSC	Nanocorr	pacBioToCA	proovread
	E. coli	5x	169	32	523	1158	1786	12679	149736	120518	534	14098
		20x	558	63	925	1558	2463	20500	627186	420690	1662	26354
		50x	894	98	969	2134	3343	26319	1683381	926358	11916	27060
		75x	1019	125	972	2308	3645	28460	2531161	1378991	12594	26654
		100x	1072	161	1019	2314	3974	33257	3266168	1816642	11142	26970
	S. cerevisae	5x	803	110	2888	5242	5702	56514	1597048	1766522	3118	46518
		20x	2534	288	4334	5894	9081	130156	3282611	6776769	10894	107588
		50x	2967	567	4211	6467	12431	702278	6185193	16115847	29956	NA
		75x	4220	802	4156	6129	14176	1072220	8035944	23421730	NA	NA
		100x	4855	1041	4222	6150	14305	965847	11241452	31952494	NA	NA
	D. melanogaster	5x	46215	65323	116380	189551	186493	NA	NA	NA	NA	NA
		20x	88024	176655	159333	234958	423580	NA	NA	NA	NA	NA
		50x	132820	499947	149884	226962	831971	NA	NA	NA	NA	NA
		75x	151363	596845	146907	227981	1157309	NA	NA	NA	NA	NA
		100x	166548	732502	142130	206811	1473279	NA	NA	NA	NA	NA
	A. thaliana	5x	44312	83570	107058	141362	202668	NA	NA	NA	NA	NA
		20x	92863	193220	222556	235076	435634	NA	NA	NA	NA	NA
		50x	148568	249617	211907	250893	833013	NA	NA	NA	NA	NA
		75x	186932	308713	207403	244706	1114497	NA	NA	NA	NA	NA
		100x	231728	333517	202940	248166	1401133	NA	NA	NA	NA	NA
	*The best performances are highlighted in bold.

## Sheet: S5b. time on ONT
	Table S5b. Run time performance statistics on ONT data of ten methods using five SR coverages (Unit: second)
	Organism	SR coverage	FMLRC	Jabba	LoRDEC	HALC	CoLoRMap	ECTools	LSC	Nanocorr	pacBioToCA	proovread
	E. coli	5x	119.26	31.08	443.053	1069.77	1617.62	8507.09	53502.2	105825	539.55	15596
		20x	381.13	60.07	724.568	1416.32	2667.72	18956.1	192288	381559	1785.32	21295
		50x	733.27	85.21	787.272	1912.2	3135.74	24330.2	438839	878782	3779	21084
		75x	898.91	111.94	794.547	1967.5	3675	26823.7	620654	1314150	8715	21052
		100x	943.89	148.1	855.515	1987.15	3857	30136.6	770319	1696120	13197	21295
	S. cerevisae	5x	575.44	709.33	2390.7	3607.52	4882	45969.2	2013390	1543090	2671.36	21070
		20x	1525.11	2213.62	7379.61	6712.68	6772	91464.4	6943680	4725820	7758	65841
		50x	2398.31	1442.29	5701.38	5044.7	9014	3187580	7433170	11203486	NA	66625
		75x	2947.27	4637.8	10162.4	8765.7	11248	5172180	8690680	16315925	NA	66454
		100x	3418.88	4808.04	9627.27	10518.7	12096	3099989	15211400	21457133	41994	66788
	*The best performances are highlighted in bold.
