# Supplementary material for: A comparative evaluation of hybrid error correction methods for error-prone long reads
Source: Genome Biol. 2019 Feb 4;20:26. doi: 10.1186/s13059-018-1605-z (PMC6362602; doi:10.1186/s13059-018-1605-z)
Supplement: Supplementary file 8 — Table S6. Performance statistics on memory usage. a. Memory usage performance statistics on PacBio data of ten methods using five SR coverages (unit: G). b. Memory usage performance statistics on ONT data of ten methods using five SR coverages (unit: G). (XLSX 17 kb) [file 13059_2018_1605_MOESM8_ESM.xlsx]

## Sheet: Index
Table S6. Peformance statistics on memory usage
This file contains multiple sheets with each corresponding to one supplementary table.
S6a. memory on PacBio	Supplementary Table S6a. Memory usage performance statistics on PacBio data of ten methods using five SR coverages (unit: G)
S6b. memory on ONT	Supplementary Table S6b. Memory usage performance statistics on ONT data of ten methods using five SR coverages (unit: G)

## Sheet: S6a. memory on PacBio
	Table S6a. Memory usage performance statistics on PacBio data of ten methods using five SR coverages (unit: G)
	Organism	SR coverage	FMLRC	Jabba	LoRDEC	HALC	CoLoRMap	ECTools	LSC	Nanocorr	pacBioToCA	proovread
	E. coli	5x	1	2	1	19	25	0.35	2	3	10	21
		20x	1	2	1	27	51	3	9	13	10	104
		50x	2	3	1	29	82	4	18	31	10	159
		75x	2	3	1	32	85	4	26	47	15	161
		100x	3	3	1	33	86	4	31	62	20	160
	S. cerevisae	5x	1	2	1	36	60	0.32	11	11	10	49
		20x	2	3	1	34	99	1	12	43	11	153
		50x	4	5	1	31	113	3	14	106	25	NA
		75x	6	6	1	30	117	3	15	160	NA	NA
		100x	8	7	1	33	118	3	16	213	NA	NA
	D. melanogaster	5x	4	10	2	116	122	NA	NA	NA	NA	NA
		20x	16	81	2	114	129	NA	NA	NA	NA	NA
		50x	40	149	2	114	128	NA	NA	NA	NA	NA
		75x	59	167	2	114	130	NA	NA	NA	NA	NA
		100x	79	182	2	114	129	NA	NA	NA	NA	NA
	A. thaliana	5x	4	7	2	142	146	NA	NA	NA	NA	NA
		20x	14	39	2	139	160	NA	NA	NA	NA	NA
		50x	33	101	2	139	163	NA	NA	NA	NA	NA
		75x	49	115	2	139	164	NA	NA	NA	NA	NA
		100x	65	125	2	139	165	NA	NA	NA	NA	NA
	*The best performances are highlighted in bold.

## Sheet: S6b. memory on ONT
	Table S6b. Memory usage performance statistics on ONT data of ten methods using five SR coverages (unit: G)
	Organism	SR coverage	FMLRC	Jabba	LoRDEC	HALC	CoLoRMap	ECTools	LSC	Nanocorr	pacBioToCA	proovread
	E. coli	5x	0.15	0.526212	0.29	4.60674	5.36453	0.08	1.01448	0.810636	2.5095	4.93956
		20x	0.24	0.6707	0.33	7.23685	9.73828	0.46	3.36519	3.13923	2.5146	19.3095
		50x	0.44	0.727256	0.33	7.97486	13.482	0.906784	6.35958	7.79952	2.52008	28.8653
		75x	0.5766	0.761704	0.34	7.02032	13.5744	0.906784	8.21932	11.6869	2.51819	29.1734
		100x	0.720412	0.759396	0.34	9.15892	13.6094	0.906912	9.73406	15.5716	3.22107	29.0459
	S. cerevisae	5x	0.25	0.39	0.989044	16.9469	12.3783	0.07	224.999	2.69355	2.4987	12.1914
		20x	0.546568	1.14295	0.882364	17.0302	19.1563	0.2	226.073	10.679	2.50833	30.1497
		50x	1.04586	1.49936	0.976092	17.0413	23.4655	0.924948	153.194	26.6559	NA	32.5563
		75x	1.47441	1.59316	1.03439	17.0476	24.5093	0.85096	163.294	39.9749	NA	32.817
		100x	1.88652	2.05145	0.919876	17.06	25.3187	0.887436	172.163	53.2874	8.17486	32.7946
	*The best performances are highlighted in bold.
