# Supplementary material for: A comparative evaluation of hybrid error correction methods for error-prone long reads
Source: Genome Biol. 2019 Feb 4;20:26. doi: 10.1186/s13059-018-1605-z (PMC6362602; doi:10.1186/s13059-018-1605-z)
Supplement: Supplementary file 9 — Table S7. Performance statistics on improving de novo assembly. a. Genome assembly performance statistics of ten methods on E. coli PacBio dataset using five SR coverages. b. Genome assembly performance statistics of ten methods on S. cerevisae PacBio datasets using five SR coverages. c. Genome assembly performance statistics of five methods on D. melanogaster PacBio dataset using five SR coverages. d. Genome assembly performance statistics of five methods on A. thaliana PacBio dataset using five SR coverages. e. Genome assembly performance statistics of ten methods on E. coli ONT dataset using five SR coverages. f. Genome assembly performance statistics of ten methods on S. cerevisae ONT dataset using five SR coverages. (XLSX 48 kb) [file 13059_2018_1605_MOESM9_ESM.xlsx]

## Sheet: Index
Table S7. Peformance statistics on improving de novo assembly
This file contains multiple sheets with each corresponding to one supplementary table.
S7a. E.coli PacBio	Supplementary Table S7a. Genome assembly performance statistics of ten methods on E. coli PacBio dataset using five SR coverages
S7b. S.cerevisae PacBio	Supplementary Table S7b. Genome assembly performance statistics of ten methods on S. cerevisae PacBio datasets using five SR coverages
S7c. D.melanogaster PacBio	Supplementary Table S7c. Genome assembly performance statistics of five methods on D. melanogaster PacBio dataset using five SR coverages
S7d. A.thaliana PacBio	Supplementary Table S7d. Genome assembly performance statistics of five methods on A. thaliana PacBio dataset using five SR coverages
S7e. E.coli ONT	Supplementary Table S7e. Genome assembly performance statistics of ten methods on E. coli ONT dataset using five SR coverages
S7f. E.coli ONT	Supplementary Table S7f. Genome assembly performance statistics of ten methods on S. cerevisae ONT dataset using five SR coverages

## Sheet: S7a.  E.coli PacBio
	Table S7a. Genome assembly performance statistics of ten methods on E. coli PacBio dataset using five SR coverages.
	Evaluation metrics in assembly	SR coverage	Raw reads	FMLRC	Jabba	LoRDEC	HALC	CoLoRMap	ECTools	LSC	Nanocorr	pacBioToCA	proovread
	Number of contigs	5x	1	1	0	1	1	1	0	1	3	2	1
		20x		1	0	2	1	1	11	1	1	49	1
		50x		1	44	2	1	1	3	2	1	39	1
		75x		1	67	2	1	1	2	1	1	35	1
		100x		1	63	2	1	1	3	1	1	37	1
	N50 (bp)	5x	4862266	4823189	NA	4741980	4770493	4772349	NA	4754836	3814956	19593	4775043
		20x		4667905	NA	4670863	4659611	4735633	740784	4738200	4673908	107579	4692627
		50x		4646903	40448	4667138	4649858	4707753	4024218	4729728	4681567	177210	4689889
		75x		4644483	50753	4667403	4650446	4714360	4025729	4728872	4684532	178286	4677215
		100x		4645211	68229	4667040	4648630	4717074	4026706	4731729	4693497	179281	4684296
	Genome fraction**	5x	1.05	1.03948	NA	1.02	1.02812	1.02852	NA	1.01977	1.00309	0.00803362	1.0291
		20x		1.00601	NA	1.02	1.00423	1.02061	0.990262	1.02116	1.00731	0.913653	1.01134
		50x		1.00149	0.372448	1.02	1.00212	1.0146	0.997011	1.0198	1.00896	0.973288	1.01075
		75x		1.00097	0.714083	1.02	1.00225	1.01603	0.996891	1.01915	1.0096	0.97718	1.00802
		100x		1.00112	0.821808	1.02	1.00186	1.01661	0.997346	1.01977	1.01153	0.987236	1.00955
	Contig sequence accuracy	5x	0.868578	0.882821	NA	0.942583	0.927476	0.927399	NA	0.942821	0.984969	0.996597	0.919015
		20x		0.98358	NA	0.988222	0.992012	0.953672	0.970717	0.954505	0.984625	0.998436	0.974986
		50x		0.995623	0.999493	0.99001	0.995367	0.968144	0.964783	0.957281	0.981983	0.997309	0.978858
		75x		0.996648	0.998762	0.990729	0.994544	0.96762	0.964782	0.957992	0.979539	0.997199	0.981105
		100x		0.996886	0.998995	0.990189	0.995627	0.964595	0.964783	0.958263	0.977758	0.996277	0.979504
	*The best performances are highlighted in bold.
	**The genome size of E.coli is 4.64 M.

## Sheet: S7b. S. cerevisae PacBio
	Table S7b. Genome assembly performance statistics of ten methods on S. cerevisae PacBio datasets using five SR coverages.
	Evaluation metrics in assembly	SR coverage	Raw reads	FMLRC	Jabba	LoRDEC	HALC	CoLoRMap	ECTools	LSC	Nanocorr	pacBioToCA	proovread
	Number of contigs	5x	28	24	1	25	31	23	0	27	167	6	23
		20x		26	0	32	23	21	62	24	33	108	24
		50x		25	1	30	25	18	44	26	30	87	NA
		75x		25	71	52	29	21	46	26	26	NA	NA
		100x		25	219	47	35	28	47	26	26	NA	NA
	N50 (bp)	5x	586605	677931	6072	678245	571528	729327	NA	670708	25067	14658	744408
		20x		590695	NA	775058	771480	751154	305415	747991	484011	151120	749310
		50x		681542	4507	774106	747951	814865	435641	663589	566187	181270	NA
		75x		589249	20889	815395	808867	814867	391751	662609	776405	NA	NA
		100x		687277	31239	816894	773613	817703	396386	666643	773405	NA	NA
	Genome fraction**	5x	1.01	1.00507	0.000500577	0.981352	0.972234	1.0036	NA	0.985801	0.307814	0.00678945	0.995379
		20x		1.00802	NA	1.01614	0.994242	1.00373	0.973663	0.987963	1.00329	0.916857	1.00813
		50x		1.00513	0.000371558	1.014	0.998364	1.00142	1.00461	0.987881	1.00152	0.934101	NA
		75x		1.00824	0.117637	1.02014	1.0032	1.00839	1.01444	0.98923	1.00345	NA	NA
		100x		1.00887	0.514849	1.02445	1.01784	1.01457	1.01294	0.987619	1.00286	NA	NA
	Contig sequence accuracy	5x	0.84781	0.846881	1	0.897491	0.873793	0.887401	NA	0.897124	0.968611	0.969565	0.875298
		20x		0.847445	NA	0.959574	0.965183	0.914139	0.979619	0.909992	0.966476	0.988883	0.9374
		50x		0.845777	0.991814	0.959202	0.969624	0.922532	0.976871	0.916485	0.964835	0.985209	NA
		75x		0.846346	0.991114	0.959803	0.969138	0.926527	0.975593	0.915681	0.963814	NA	NA
		100x		0.846622	0.994287	0.958579	0.967238	0.928447	0.976189	0.913844	0.96308	NA	NA
	*The best performances are highlighted in bold.
	**The genome size of S. cerevisae is 12.13 M.

## Sheet: S7c.  D.melanogaster PacBio
	Table S7c. Genome assembly performance statistics of five methods on D. melanogaster PacBio dataset using five SR coverages.
	Evaluation metrics in assembly	SR coverage	Raw reads	FMLRC	Jabba	LoRDEC	HALC	CoLoRMap
	Number of contigs	5x	990	580	2	1270	1162	1678
		20x		1138	1	1898	2398	2192
		50x		1010	529	2281	1860	2154
		75x		1006	843	2089	2393	2179
		100x		1034	957	2138	2600	2211
	N50 (bp)	5x	3016618	4924331	4929	1495589	1457289	404090
		20x		707938	4158	483046	405896	258406
		50x		917419	44808	350826	770867	266734
		75x		1012182	59954	480971	552637	232278
		100x		1094395	63232	428432	363193	228499
	Genome fraction**	5x	1.17394	1.07478	6.17756e-05	1.22175	1.1956	1.35083
		20x		1.22163	2.89292e-05	1.36624	1.441	1.47649
		50x		1.16954	0.163216	1.43338	1.33444	1.47754
		75x		1.16597	0.332124	1.40437	1.44027	1.48716
		100x		1.16637	0.387703	1.40822	1.48078	1.50123
	Contig sequence accuracy	5x	0.847556	0.860825	0.996135	0.879473	0.877413	0.906898
		20x		0.927372	1	0.918494	0.92294	0.910575
		50x		0.948778	0.996121	0.91465	0.928329	0.910314
		75x		0.95442	0.995957	0.915874	0.923315	0.913439
		100x		0.953609	0.996286	0.914813	0.923223	0.910054
	*The best performances are highlighted in bold.
	**The genome size of D.melanogaster is 143.73 M.

## Sheet: S7d. A.thaliana PacBio
	Table S7d. Genome assembly performance statistics of five methods on A. thaliana PacBio dataset using five SR coverages.
	Evaluation metrics in assembly	SR coverage	Raw reads	FMLRC	Jabba	LoRDEC	HALC	CoLoRMap
	Number of contigs	5x	634	466	2	989	821	1801
		20x		1446	9	1794	2201	2563
		50x		1928	33	2243	2007	3124
		75x		1797	254	2318	2280	3029
		100x		1715	539	2220	2325	3203
	N50 (bp)	5x	1501783	1331739	117306	371258	521294	180585
		20x		207077	29821	162736	131829	109052
		50x		147070	13830	140511	162625	96070
		75x		148549	34579	146434	144535	94647
		100x		160650	41567	150664	142119	89311
	Genome fraction**	5x	1.15302	1.099	0.00125164	1.19034	1.14764	1.40865
		20x		1.31755	0.0019285	1.39989	1.49343	1.63746
		50x		1.43443	0.00301723	1.48135	1.41747	1.78074
		75x		1.39116	0.0580882	1.49996	1.48398	1.76462
		100x		1.35279	0.156665	1.49794	1.50137	1.81734
	Contig sequence accuracy	5x	0.796443	0.78631	1	0.800557	0.793048	0.811896
		20x		0.813823	0.960627	0.828017	0.836494	0.816156
		50x		0.833273	0.951476	0.835415	0.849796	0.816264
		75x		0.849319	0.949134	0.841598	0.851243	0.816313
		100x		0.852643	0.953286	0.837979	0.85249	0.816259
	*The best performances are highlighted in bold.
	**The genome size of A.thaliana is 119.67 M.

## Sheet: S7e.  E.coli ONT
	Table S7e. Genome assembly performance statistics of ten methods on E. coli ONT dataset using five SR coverages.
	Evaluation metrics in assembly	SR coverage	Raw reads	FMLRC	Jabba	LoRDEC	HALC	CoLoRMap	ECTools	LSC	Nanocorr	pacBioToCA	proovread
	Number of contigs	5x	1	1	0	1	1	1	0	1	11	3	1
		20x		1	0	1	1	2	23	1	1	66	1
		50x		1	61	1	1	1	4	1	1	48	1
		75x		1	72	1	1	1	4	1	1	46	1
		100x		1	67	1	1	1	5	1	1	44	1
	N50 (bp)	5x	4741122	4735428	NA	4699366	4704066	4698048	NA	4727679	642807	14041	4676552
		20x		4652629	NA	4663063	4651320	4671425	307361	4720933	4660767	73010	4660407
		50x		4642863	37824	4660877	4646888	4685544	3325066	4720749	4666311	132800	4659692
		75x		4641925	49885	4660927	4646069	4681953	3324708	4722479	4665864	132715	4659100
		100x		4642309	68229	4660251	4643444	4684115	2993507	4722393	4666140	132807	4667588
	Genome fraction**	5x	1.022	1.02057	NA	1.01279	1.01381	1.01251	NA	1.0189	0.994484	0.00986164	1.00788
		20x		1.00272	NA	1.00497	1.00244	1.01904	0.979368	1.01744	1.00448	0.906577	1.0044
		50x		1.00062	0.464819	1.0045	1.00148	1.00982	0.9954	1.0174	1.00567	0.953113	1.00424
		75x		1.00041	0.735665	1.00451	1.00131	1.00904	0.995743	1.01778	1.00557	0.958504	1.00412
		100x		1.0005	0.833648	1.00436	1.00074	1.00951	0.995837	1.01776	1.00563	0.962907	1.00595
	Contig sequence accuracy	5x	0.821221	0.836225	NA	0.881923	0.878428	0.877093	NA	0.862705	0.971105	0.996444	0.892651
		20x		0.966256	NA	0.959479	0.965304	0.897581	0.98717	0.86807	0.968625	0.998433	0.948087
		50x		0.960242	0.999463	0.962971	0.977942	0.899629	0.99381	0.869462	0.966355	0.998422	0.950269
		75x		0.991474	0.998957	0.961588	0.976577	0.907086	0.994685	0.869231	0.966257	0.997769	0.953345
		100x		0.992203	0.999155	0.96209	0.977043	0.902157	0.994523	0.869018	0.965551	0.997693	0.945857
	*The best performances are highlighted in bold.
	**The genome size of E.coli is 4.64 M.

## Sheet: S7f. S.cerevisae ONT
	Table S7f. Genome assembly performance statistics of ten methods on S. cerevisae ONT dataset using five SR coverages.
	Evaluation metrics in assembly	SR coverage	Raw reads	FMLRC	Jabba	LoRDEC	HALC	CoLoRMap	ECTools	LSC	Nanocorr	pacBioToCA	proovread
	Number of contigs	5x	26	30	0	28	29	23	0	NA	117	3	23
		20x		28	0	28	26	24	54	NA	30	168	21
		50x		28	4	28	27	24	38	NA	28	0	22
		75x		28	82	25	25	39	35	NA	26	0	22
		100x		27	196	21	27	23	40	NA	27	115	22
	N50 (bp)	5x	689014	520165	NA	584075	569586	735344	NA	NA	35523	11830	759480
		20x		582776	NA	566238	663546	727087	318620	NA	591257	72612	776513
		50x		582165	11558	587343	581510	751014	467546	NA	662291	NA	728020
		75x		586280	19683	698012	587749	646818	493768	NA	662098	NA	770265
		100x		663812	31875	782610	734116	768260	469807	NA	662181	125181	747926
	Genome fraction**	5x	0.9516	0.930892	NA	0.954032	0.946914	0.969383	NA	NA	0.314049	0.00218384	0.966709
		20x		0.970503	NA	0.973263	0.987974	0.981523	0.957542	NA	0.972517	0.835225	0.987016
		50x		0.976109	0.00178302	0.978599	0.981806	0.975875	0.99181	NA	0.981291	NA	0.981276
		75x		0.980648	0.113616	0.973972	0.97988	1.00053	1.00298	NA	0.973984	NA	0.983416
		100x		0.983866	0.453971	0.983213	0.988268	0.985144	0.998747	NA	0.974423	0.900128	0.985775
	Contig sequence accuracy	5x	0.8262	0.836447	NA	0.87006	0.859583	0.869699	NA	NA	0.967998	0.946784	0.870549
		20x		0.951671	NA	0.951981	0.965088	0.883932	0.982182	NA	0.969027	0.992495	0.931488
		50x		0.973818	0.911368	0.950949	0.972901	0.897307	0.984917	NA	0.965775	NA	0.93806
		75x		0.977047	0.996752	0.950155	0.970856	0.900429	0.985007	NA	0.965032	NA	0.936598
		100x		0.980559	0.997421	0.947189	0.97001	0.906379	0.98505	NA	0.963879	0.987178	0.939609
	*The best performances are highlighted in bold.
	**The genome size of S. cerevisae is 12.13 M.
