# Supplementary material for: A comparative evaluation of hybrid error correction methods for error-prone long reads
Source: Genome Biol. 2019 Feb 4;20:26. doi: 10.1186/s13059-018-1605-z (PMC6362602; doi:10.1186/s13059-018-1605-z)
Supplement: Supplementary file 10 — Table S8. Performance of error correction methods on correcting bases at heterozygous positions. (XLSX 15 kb) [file 13059_2018_1605_MOESM10_ESM.xlsx]

## Sheet: S8. heterzygous bases
	Table S8. Performance of error correction methods on correcting bases at heterzygous positions
	Simulated LR platform	Method	SR coverage	TP	FP	TN	FN	FPR (%)	FNR (%)
	PacBio	FMLRC	5x	40003	659800	11000993	2639	5.65828	6.18873
			20x	39016	1112030	10591536	4089	9.50163	9.48614
		LoRDEC	5x	37762	1565498	10185005	5326	13.3228	12.3608
			20x	39706	704840	11118820	3987	5.96127	9.12503
	ONT	FMLRC	5x	829239	808711	7696918	89600	9.50795	9.75144
			20x	791968	1220134	7335888	133639	14.2605	14.438
		LoRDEC	5x	782698	1375982	7273719	149222	15.9079	16.0123
			20x	806866	1309274	7556312	146301	14.768	15.3489
	*TP: true positive, FP: false positive, TN: true negative, FN: false negative, FPR: false positive rate, FNR: false negative rate. More details can be found in Additional file 2: Note 3.
	** Increases/decreases (≥ 3%) for FPR and FNR with SR coverage are labeled with arrows correspondingly.
